# Supplementary material for: Optimizing Surface Functionalization for Aptameric Graphene Nanosensors in Undiluted Physiological Media
Source: Sensors (Basel). 2026 Jan 22;26(2):744. doi: 10.3390/s26020744 (PMC12846176; doi:10.3390/s26020744)
Supplement: Supplementary file 1 [file sensors-26-00744-s001.zip]

Archive with 1 entries (1 files):
- sensors-4072855-supplementary.pdf
